# Supplementary material for: Microstructure and Properties of Conventional Cast Versus Annular Laser-Clad Babbitt Alloy Layers for Sliding Bearings
Source: Micromachines (Basel). 2026 Jan 21;17(1):134. doi: 10.3390/mi17010134 (PMC12844249; doi:10.3390/mi17010134)
Supplement: Supplementary file 1 [file micromachines-17-00134-s001.zip]

Archive with 1 entries (1 files):
- micromachines-4005906-supplementary.pdf
